# Supplementary material for: Maximizing oyster-reef growth supports green infrastructure with accelerating sea-level rise
Source: Sci Rep. 2015 Oct 7;5:14785. doi: 10.1038/srep14785 (PMC4595829; doi:10.1038/srep14785)
Supplement: Supplementary Dataset 1 [file srep14785-s2.xls]

## Sheet: Nat Density and Lengths
Natural Oyster Reef Density Sampling
2014
							Corrected
Reef	Quadrat	Easting	Northing	Elevation	Live Oyster	Dead Oyster	Live Oyster (kg)	Dead Oyster (kg)	Mean Length	SD Length	Total Oysters	Juveniles	Adults	Market	Notes	Quadrat size (m2)	Bucket weight (kg)
NRM2	1C	353146	3.84222e+06	-0.239	1.9	1.2	0.95	0.25	51.1304	23.5243	24	4	19	6		0.0225	0.95	Oyster Lengths	31	46	77	30	41	76	20	55	65	59	26	80	84	58	55	68	22	20	85	83	15	29	51
																		Mussels	2
NRM2	2B	353150	3.84222e+06	-0.03	2.4	0.8	2.2	0.6	47.6667	30.6545	82	26	55	7	Called 1B in GPS	0.0225	0.2	Oyster Lengths	95	87	20	22	78	96	93	20	39	44	74	97	72	80	30	74	49	72	61	22	39	19	12	8	76	101	61	74	56	17	21
																		Mussels	58
																		Crabs	6
NRM2	3A	353154	3.84222e+06	0.13	2.6	1.5	1.65	0.55	39.9412	17.5698	52	13	38	0		0.0225	0.95	Oyster Lengths	16	22	55	22	11	26	31	51	15	53	53	39	20	42	21	31	43	55	26	50	24	45	22	37	22	44	16	25	38	66	22
																		Mussels	18
																		Crabs	4
NRM2	4D	353160	3.84221e+06	-0.556	1.8	1.1	0.85	0.15	25.0263	21.4797	38	22	16	2		0.0225	0.95	Oyster Lengths	31	24	64	54	7	83	12	31	35	6	55	9	4	90	9	26	25	3	28	26	12	4	17	42	8	24	19	26	8	18	14
NRM1	1D	352238	3.84314e+06	-0.42	1.75	1.05	0.8	0.1	44.6667	15.1378	12	1	11	0		0.0225	0.95	Oyster Lengths	41	20	68	26	44	45	31	57	33	60	50	61
NRM1	2B	352242	3.84314e+06	-0.131	2.8	0.6	2.6	0.4	36.4845	24.4306	98	39	58	1		0.0225	0.2	Oyster Lengths	36	41	37	43	16	10	20	18	29	17	40	33	72	22	81	9	21	30	21	31	24	33	10	12	78	30	67	10	22	39	15
																		Mussels	24
																		Crabs	1
NRM1	3C	352246	3.84314e+06	-0.143	3	1.2	2.05	0.25	49.1935	24.2662	63	9	53	1		0.0225	0.95	Oyster Lengths	39	52	51	29	54	52	31	56	55	61	20	18	35	56	46	58	48	37	30	50	52	65	76	66	15	83	23	127	19	30	50
																		Mussels	3
																		Crabs	5
NRM1	4A	352251	3.84314e+06	0.001	2.8	1.4	1.85	0.45	39.6795	21.1319	79	23	55	1		0.0225	0.95	Oyster Lengths	45	21	30	53	9	95	16	61	45	49	56	58	26	32	55	61	45	54	41	62	66	53	28	72	47	52	74	39	48	26	52
																		Mussels	4
																		Crabs	3
CINAT	1A	349850	3.84125e+06	0.101	2.2	1.2	1.25	0.25	44.2698	21.8906	64	12	51	1		0.0225	0.95	Oyster Lengths	31	38	32	36	25	24	58	65	35	30	60	68	19	20	30	30	43	54	76	43	55	39	21	38	58	54	37	14	28	18	80
																		Mussels	18
																		Crabs	5
CINAT	2C	349847	3.84124e+06	-0.384	2.2	0.7	2	0.5	28.6271	28.0258	60	40	19	4		0.0225	0.2	Oyster Lengths	42	116	80	54	53	17	84	7	9	8	9	7	13	60	50	73	15	13	10	29	23	9	96	59	38	6	24	9	22	8	45
																		Mussels	2
																		Crabs	6
																		Drills	2
CINAT	3B	349850	3.84124e+06	-0.128	4.4	1.2	3.45	0.25	50.8478	30.6399	139	29	109	6		0.0225	0.95	Oyster Lengths	61	56	135	39	32	35	46	116	76	42	58	105	116	50	85	48	30	48	28	15	16	31	39	83	28	42	26	26	8	16	94
																		Mussels	112
																		Crabs	20
CINAT	4D	349849	3.84123e+06	-0.743	0.6	0.9	0.4	0.7	36.7143	37.0887	8	4	3	2		0.0225	0.2	Oyster Lengths	5	79	19	99	21	28	6
																		Mussels	0
																		Crabs	0
CINAT	5C	349850	3.84123e+06	-0.404	2.6	0.8	2.4	0.6	31.6883	35.5392	78	52	25	8		0.0225	0.2	Oyster Lengths	83	92	76	14	9	10	90	78	98	118	15	11	8	10	9	18	11	9	8	9	5	9	102	7	9	12	5	9	8	6	114
																		Mussels	1
																		Crabs	9
CINAT	6C	349849	3.84123e+06	-0.359	2.2	1.95	1.25	1	57.8519	31.1247	28	4	23	8		0.0225	0.95	Oyster Lengths	74	40	54	111	88	98	55	52	35	66	86	78	78	40	48	20	30	108	33	6	43	115	20	3	44	79	58
																		Mussels	2
																		Crabs	6
																		Stone Crab	1
MMNAT2	1C	351609	3.8401e+06	-0.287	2.1	1.6	1.15	0.65	52.7297	25.6381	38	8	29	6		0.0225	0.95	Oyster Lengths	52	67	82	15	13	87	38	44	76	37	44	112	14	16	88	44	62	19	96	44	72	58	62	82	43	71	35	68	63	58	22
																		Mussels	1
																		Crabs	5
MMNAT2	2A	351610	3.8401e+06	0.009	1	1.2	0.8	1	39.6957	25.8765	47	15	31	2		0.0225	0.2	Oyster Lengths	62	58	91	30	67	42	36	22	6	7	29	74	64	72	43	15	33	67	73	93	60	45	73	47	25	13	9	34	5	10	16
																		Mussels	7
																		Crabs	1
																		Stone Crab	1
MMNAT2	3B	351608	3.8401e+06	-0.061	3.8	1	3.6	0.8	43.2384	24.4687	152	41	110	4		0.0225	0.2	Oyster Lengths	72	18	20	12	77	35	8	25	40	73	47	90	53	117	12	10	8	22	71	12	81	32	41	16	23	29	60	76	36	48	28
																		Mussels	115
																		Crabs	5
MMNAT2	4D	351612	3.84011e+06	-0.505	1	1	0.8	0.8	31.1	28.5655	21	12	8	2		0.0225	0.2	Oyster Lengths	74	9	6	9	81	11	62	41	6	66	59	83	5	25	24	23	16	5	5	12
																		Mussels	1
																		Crabs	7
MMNAT4	1B	351771	3.84022e+06	-0.44	1.8	0.6	1.6	0.4	34.4074	21.195	55	20	34	0		0.0225	0.2	Oyster Lengths	40	62	60	25	10	3	19	32	42	47	72	59	11	70	3	4	16	69	24	72	9	6	11	8	70	22	15	27	46	9	66
																		Mussels	5
																		Crabs	2
MMNAT4	2D	351767	3.84022e+06	-0.543	1	0.7	0.8	0.5	36.1579	23.5024	20	8	11	2		0.0225	0.2	Oyster Lengths	21	26	75	49	35	41	17	19	18	9	21	58	60	85	12	2	49	60	30
																		Mussels	0
																		Crabs	3
																		Limpet	2
MMNAT4	3A	351772	3.84022e+06	-0.416	1	0.5	0.8	0.3	36.1724	17.1049	30	9	20	0		0.0225	0.2	Oyster Lengths	35	49	62	39	57	51	40	44	43	26	11	5	23	53	24	24	15	44	19	53	27	40	38	12	49	17	26	76	47
																		Mussels	2
																		Crabs	0
MMNAT4	4C	351769	3.84022e+06	-0.532	1	0.9	0.8	0.7	49.9	23.8442	11	2	8	2		0.0225	0.2	Oyster Lengths	76	72	80	16	20	40	67	42	28	58
																		Mussels	1
																		Crabs	0
MMNAT1	1B	351841	3.83973e+06	-0.194	1.5	1.4	1.3	1.2	41.1538	22.6823	53	13	39	5		0.0225	0.2	Oyster Lengths	85	57	7	33	32	10	59	27	63	17	91	12	31	50	82	31	85	44	79	32	45	40	35	20	36	8	19	69	26	21	48
																		Mussels	11
																		Crabs	4	large stone crab
MMNAT1	2C	351839	3.83973e+06	-0.334	1.4	1.2	1.2	1	38.9302	29.115	44	18	25	5		0.0225	0.2	Oyster Lengths	94	42	74	67	18	75	52	45	54	4	4	9	4	5	10	87	99	81	44	6	51	49	52	62	11	15	19	89	22	38	43
																		Mussels	7
																		Crabs	9
																		Drills	2
MMNAT1	3D	351838	3.83973e+06	-0.505	1.8	2.1	1.6	1.9	20.9655	21.5083	117	89	27	1		0.0225	0.2	Oyster Lengths	11	61	52	66	17	9	64	24	34	68	11	17	6	4	5	16	92	10	9	8	10	7	6	6	90	9	7	6	6	28	55
																		Mussels	5
																		Crabs	2
																		Drills	3	Also barnacles, sponge, tulip snail
MMNAT1	4A	351841	3.83972e+06	-0.008	1.4	1.6	1.2	1.4	37.7632	23.0351	39	14	24	3		0.0225	0.2	Oyster Lengths	14	20	25	19	45	20	35	30	85	14	38	88	40	67	89	39	42	13	19	69	40	26	39	33	72	20	63	28	42	15	34
																		Mussels	39
MMNAT3	1D	352044	3.83976e+06	-0.49	1.1	1.6	0.9	1.4	65.3333	28.9223	10	1	8	3		0.0225	0.2	Oyster Lengths	49	73	86	87	73	111	57	35	17
																		Mussels	3
																		Crabs	9
																		Drills	3	barnacles
MMNAT3	2B	352046	3.83976e+06	-0.36	2.8	0.8	2.6	0.6	43.5172	25.8744	88	23	64	0		0.0225	0.2	Oyster Lengths	35	63	27	30	16	59	50	34	15	12	12	6	60	52	50	33	32	59	47	58	47	54	32	26	54	6	10	127	6	29	32
																		Mussels	6
																		Crabs	6
MMNAT3	3A	352048	3.83976e+06	-0.34	1.9	0.7	1.7	0.5	38.6167	22.1107	61	18	42	1		0.0225	0.2	Oyster Lengths	49	52	68	37	33	48	36	31	22	79	44	59	55	29	23	24	6	5	4	6	7	39	22	36	40	31	69	43	72	21	69
																		Mussels	4
																		Crabs	2
MMNAT3	4C	352046	3.83976e+06	-0.406	1.1	1.9	0.9	1.7	36.7143	27.9217	36	14	21	3		0.0225	0.2	Oyster Lengths	46	46	4	44	107	73	43	93	80	6	4	10	9	8	47	34	49	19	33	16	15	27	24	36	57	26	49	60	6	6	5
																		Mussels	1
																		Crabs	1
																		Drills	1
[truncated: 120 more columns]

## Sheet: Supplemental Densities
Density Measurements from Decade-old Reefs
Supplemental Densities not collected and archived with the North Carolina Sea Grant Blue Crab Shellfish Project
Date: 1/12/2013
Quadrat: 0.29 m x 0.29 m		Area (m2)	0.0841
Sample	Northing	Easting	Elevation	Horizontal Error	Vert Error	Juveniles (<2.5 cm)	Adults (>2.5cm)	Total Oysters	Density (/m2)
density-01	351610	3.83993e+06	-0.651	0.008	0.012	12	9	21	249.703
density-02	351614	3.83994e+06	-0.541	0.008	0.011	4	15	19	225.922
density-03	351614	3.83997e+06	-0.604	0.011	0.015	38	16	54	642.093
density-04	351613	3.83998e+06	-0.485	0.006	0.01	31	96	127	1510.11
density-05	351551	3.83999e+06	-0.641	0.006	0.01	42	32	74	879.905
density-06	351550	3.83999e+06	-0.654	0.007	0.011	25	15	40	475.624
density-07	351545	3.84016e+06	-0.592	0.007	0.011	1	7	8	95.1249
density-08	351636	3.84027e+06	-0.589	0.008	0.013	2	22	24	285.375
density-09	351643	3.84031e+06	-0.34	0.007	0.012	4	18	22	261.593
density-10	351507	3.84018e+06	-0.678	0.007	0.012	1	4	5	59.453
density-11	351539	3.83994e+06	-0.687	0.007	0.011	39	36	75	891.795
density-12	351891	3.83968e+06	-0.651	0.006	0.01	15	4	19	225.922
density-13	352024	3.83969e+06	-0.638	0.008	0.013	0	0	0	0
density-14	352044	3.83967e+06	-0.648	0.008	0.013	22	6	28	332.937
